# Supplementary material for: Bio-Sourced, High-Performance Carbon Fiber Reinforced Itaconic Acid-Based Epoxy Composites with High Hygrothermal Stability and Durability
Source: Polymers (Basel). 2024 Jun 11;16(12):1649. doi: 10.3390/polym16121649 (PMC11207418; doi:10.3390/polym16121649)
Supplement: Supplementary file 1 [file polymers-16-01649-s001.zip]

Archive with 1 entries (1 files):
- polymers-3042969-supplementary.pdf
